# Supplementary material for: A Dual-Reporter Platform for Screening Tumor-Targeted Extracellular Vesicles
Source: Pharmaceutics. 2022 Feb 22;14(3):475. doi: 10.3390/pharmaceutics14030475 (PMC8953635; doi:10.3390/pharmaceutics14030475)
Supplement: Supplementary file 1 [file pharmaceutics-14-00475-s001.zip]

Archive with 1 entries (1 files):
- pharmaceutics-1530192-supplementary.pdf
